# Supplementary material for: miR-802 regulates Paneth cell function and enterocyte differentiation in the mouse small intestine
Source: Nat Commun. 2021 Jun 7;12:3339. doi: 10.1038/s41467-021-23298-3 (PMC8184787; doi:10.1038/s41467-021-23298-3)
Supplement: Supplementary file 3 — Supplementary Data 1 [file 41467_2021_23298_MOESM3_ESM.xlsx]

## Sheet: Organized acc. to Fig
Supplementary Data 1
RT-qPCR Primers	Sequence 5' → 3'
mGip-f	CAGGTAGGAGGAGAAGACCTCAT
mGip-r	CCTAGATTGTGTCCCCTAGCC
mGlucagon-f	TACACCTGTTCGCAGCTCAG
mGlucagon-r	TTGCACCAGCATTATAAGCAA
mSglt1-f	CAAAGTGACCACTTCCAATG
mSglt1-r	GTACCGTTGGAGGCTTCTTC
mGlut2-f	GTCCAGAAAGCCCCAGATACC
mGlut2-r	GTGACATCCTCAGTTCCTCTTAG
mGlut5-f	CCAATATGGGTACAACGTAGC
mGlut5-r	TTCTGTCGTAGTAGGTGTCATTG
mTNfa-f	TCTTCTCATTCCTGCTTGTGG
mTNfa-r	GGTCTGGGCCATAGAACTGA
mNFKB-f	GACCACTGCTCAGGTCCACT
mNFKB-r	TGTCACTATCCCGGAGTTCA
mLysozyme-f	GGAATGGATGGCTACCGTGG
mLysozyme-r	CATGCCACCCATGCTCGAAT
mDefa all-f	CCTTCCAGGTCCAGGCTCAT
mDefa all-r	TGAGAAGTGGTCATCAGGCAC
mDefa20-21f	GAGAGATCTGGTATGCTATTG
mDefa20-21r	AGAACAAAAGTCGTCCTGAG
mClaudin3-f	CCTGTGGATGAACTGCGTG
mClaudin3-r	GTAGTCCTTGCGGTCGTAG
mOccludin-f	ATTCACTTTGCCATTGGAGG
mOccludin-r	ATTTATGATGAACAGCCCCC
mTjp1-f	TGCAATTCCAAATCCAAACC
mTjp1-r	AGAGACAAGATGTCCGCCAG​
mLgr5-f	GACTTTAACTGGAGCAAAGATCTCA
mLgr5-r	TGGGTAAGTCTTCGAGTAGGTTG
mOlfm4-f	TGGCCCTTGGAAGCTGTAGT
mOlfm4-r	ACCTCCTTGGCCATAGCGAA
mBmi-f	GGAGAAGAAATGGCCCACTACC
mBmi-r	TTGGCCTTGTCACTCCCAGA
mAlpi-f	GGCTACACACTTAGGGGGACCTCCA
mAlpi-r	AGCTTCGGTGACATTGGGCCGGTT
mPrdm1-f	CTTCTCTTGGAAAAACGTGTGGG
mPrdm1-r	TCATATCAGCGTCCTCCATGT
mIL22ra1-f	ATGAAGACACTACTGACCATCCT
mIL22ra1-r	CAGCCACTTTCTCTCTCCGT
mHes1-f	TCA ACA CGA CAC CGG ACA AAC
mHes1-r	ATG CCG GGA GCT ATC TTT CTT
mMath1-f	GGG GTT GTA GTG GAC GAG C
mMath1-r	CGT TGT TGA AGG ACG GGA TAA C
mTmed9-f	AGGATGACCTTGTCCTCGGG
mTmed9-r	AGGATGACCTTGTCCTCGGG
mAxin2-f	TAGTCCCAGAGCCCGTCACAG
mAxin2-r	GAACGCTGGCAGACAGGACATA
mTcf4-f	CACCCGGCCATCGTCACAC
mTcf4-r	GCCACCTGCGCCCGAGAAT
mFzd5-f	AGGATCCTCCGAGAGTTCTGTCCT
mFzd5-r	GGGCTGGCAACCTGTTGGTTTCTT
mApc-f	CATGGACCAGGACAAAAACC
mApcr	GAACACACACAGCAGGACAGAT
mNox1-f	ATCCTTGCACCGATTGCTT
mNox1-r	CATTAGATGGGTGCATGACAA
mApoM-f	CCCAGACATGAAAACAGACCT
mApoM-r	GGGTGTGGTGACCGATTG
mPtch1-f	TGGCCGCATTGATCCCTATC
mPtch1-r	ACACAGGGGCTTGTGAAACA
mSntb2-f	CTGCTCGAAACCTGAGCAT
mSntb2-r	TGCAGCGTAAGATCAAGGTG
mNeurl4-r	GAAAAAGCTGATATGGTAGACGGTA
mNeurl4-f	GCATGGTACTCGCAGCTCTT
mMed13-f	GGTGGGGTAAAGATCCCAAT
mMed13-r	AGGCCATTCTCCCATACTCC
mBtbd7-f	AAACATGACCAGGGCAGAAG
mBtbd7-r	TGCTCTCAGCAATGATGTCC
mMecp2-f	GACCAGCTCCAACAGGATTC
mMecp2-r	TGGAGATCCTGGTCTTCTGACT
mSrek1-f	TCTGACGGCAGTGAGTAGTCTT
mSrek1-r	CAAGTGTTGTAATATTTGGGTCCAG
mPsmd2-f	CTGCCTGTGATGGGAGATT
mPsmd2-r	CATTGCAGGACCCTACTGCT
mFat1-f	ACAGCGACTCCATACAGAAGC
mFat1-r	GACAGGGATCCAGATCTACCAC
mAtf2-f	GAAGAGTCTCGCCCACAGTC
mHnf1b-f	AGAGGGAGGCCTTAGTGGGAG
mHnf1b-r	GGACCTCCGTGACCAAGTT
mAtf2-r	TGGGTCTGAGGAGTTGTGTG
mTmed2-f	CCATTGACATTGGGGAGGCT
mTmed2-r	TTACGGCTGTCATTGCCACT
mTmed10-f	ACGAGATCACCGACCAGTCT
mTmed10-r	GCAAACTTCCCCTTGGTTGC
