# Supplementary material for: miR-802 regulates Paneth cell function and enterocyte differentiation in the mouse small intestine
Source: Nat Commun. 2021 Jun 7;12:3339. doi: 10.1038/s41467-021-23298-3 (PMC8184787; doi:10.1038/s41467-021-23298-3)
Supplement: Supplementary file 5 — Source Data [file 41467_2021_23298_MOESM5_ESM.xlsx]

## Sheet: Supp. Fig. 6l
	Tmed9KI mut/mut			Vil-Cre Tmed9KI mut/mut
	Ctrl1	Ctrl2	Ctrl3	KO1	KO2	KO3
Gsta2	0.004609	-0.66334	-0.23413	0.624679	-0.29147	0.195552
Gstk1	-0.01712	-0.16866	0.080542	0.048029	-0.04726	0.08391
Gstm2	0.22904	0.092729	0.229537	-0.08353	-0.20999	-0.00509
Gstm4	-0.06949	0.160657	-0.06514	-0.12569	-0.06514	0.115432
Gstm6	-0.08874	0.029145	0.066976	0.040977	-0.12022	0.027126
Gstm7	-0.28575	-0.0412	0.05974	0.14188	-0.12107	-0.01177
Gstp2	-0.39115	0.097161	0.014966	0.052749	-0.16997	-0.3331
Gstt1	-0.72007	-0.09615	0.045124	0.032732	-0.13136	-0.17487
Gstt2	-0.48919	0.015412	-0.1202	0.20565	-0.04778	-0.36613
Gstz1	0.105462	0.13425	-0.10551	0.188328	-0.10495	-0.04832
Mgst1	0.38733	0.016867	-0.30682	0.093073	-0.04253	-0.31059
Mgst2	0.064605	0.071488	0.061151	-0.08732	-0.04949	0.038146
Mgst3	-0.61643	-0.00198	-0.03194	0.223185	-0.05387	-0.41548
Prdx2	-0.23682	0.038833	0.037449	0.232688	-0.07181	-0.25383
Msra	-0.30619	-0.01995	-0.01456	0.255177	-0.04994	-0.12728
Gpx4	-0.68886	-0.03577	-0.00014	0.108649	-0.26427	-0.24535
Sepp1	-0.51106	0.046915	-0.46977	-0.07331	0.186202	0.440398
Gsr	0.312436	0.131106	0.010436	-0.07204	-0.00718	-0.15372
Gpx3	-0.24152	-0.41674	0.317072	-0.21025	0.159765	0.291501
Pdia6	0.212127	-0.00316	0.176762	0.121355	-0.10011	-0.21865
Pdia4	0.298711	-0.07582	0.077275	0.100315	-0.03568	0.019447

## Sheet: Supp. Fig. 6k
	Tmed9KI mut/mut			Vil-Cre Tmed9KI mut/mut					Tmed9KI mut/mut			Vil-Cre Tmed9KI mut/mut
	Ctrl1	Ctrl2	Ctrl3	KO1	KO2	KO3			Ctrl1	Ctrl2	Ctrl3	KO1	KO2	KO3
Nox1	0.729827	0.746493	0.481972	-0.02419	-1.09963	-0.86942		Notch2	0.395455	0.149323	-0.08399	0.37761	-0.31265	-0.21698
Duox2	0.457565	0.300696	-0.34766	-0.19451	0.808062	-1.04055		Ccnd1	0.475334	0.281269	0.013684	0.289361	-0.234	-0.48272
Duoxa2	0.325985	-0.46827	-0.00748	-0.70792	1.15896	-0.6484		Myc	0.319986	-0.01573	0.036811	0.255064	-0.29432	-0.40461
Nos2	0.844171	-1.22953	-0.09633	-1.84268	1.47413	-1.44305		Nfkb2	-0.27921	-0.14637	-0.1626	0.019966	0.180442	-0.32996
								Elf3	-0.49351	0.044545	0.397119	0.122732	-0.01367	-0.17513

## Sheet: Supp. Fig. 6j
	Tmed9KI mut/mut			Vil-Cre Tmed9KI mut/mut					Tmed9KI mut/mut			Vil-Cre Tmed9KI mut/mut
	Ctrl1	Ctrl2	Ctrl3	KO1	KO2	KO3			Ctrl1	Ctrl2	Ctrl3	KO1	KO2	KO3
Mecom	0.684587	-0.01569	-0.29788	-0.19266	-0.53382	0.034791		Mki67	0.479851	-0.10764	-0.02581	0.059081	-0.27387	-0.27557
Prr11	0.577066	-0.31463	-0.14511	-0.0764	-0.06223	-0.16227		Brca1	0.486176	-0.12891	-0.13274	0.069179	-0.20915	-0.22013
Chordc1	0.396732	-0.15581	-0.154	-0.45858	0.151894	0.068138		Bub1	0.668199	-0.03699	0.083996	-0.34292	-0.19092	-0.49048
Kifc1	-0.10109	0.149211	-0.02869	0.447218	-0.29828	-0.31875		Rad50	0.282326	-0.1087	0.028153	-0.01915	-0.04476	-0.18368
Ccnf	0.133218	0.121011	0.083758	0.226612	-0.15464	-0.54045		Kif20b	0.654056	-0.0553	-0.10539	0.009764	-0.29527	-0.48853
Foxm1	0.206838	0.113908	0.106727	0.225523	-0.3733	-0.42336		Tpx2	0.482356	-0.14285	-0.09995	0.175668	-0.26604	-0.31636
Mastl	0.475659	-0.1684	0.003232	-0.11054	-0.32126	-0.01339		Tnf	0.372566	0.162203	0.407286	-0.32513	-1.66273	0.196727
Lect2	0.547985	0.006504	-0.26473	-0.05922	-0.12701	-0.27653		Nek2	0.265746	-0.08515	0.184389	0.108129	-0.29914	-0.27204
Cenpf	0.384742	0.038761	-0.1834	0.23319	-0.22101	-0.40904		Arntl	-0.39119	-0.12252	0.257799	-0.53974	0.31608	0.251478
Atm	0.259871	0.100183	0.160793	0.212157	-0.34894	-0.57941		Cry1	-0.28691	-0.11582	0.345506	-0.33815	0.05311	0.212056
Bid	-0.10596	-0.03073	-1.73551	0.162088	0.640104	0.156059		Bmp2	0.239292	0.06837	-0.19018	-0.14054	0.389219	-0.5613
Ticrr	0.397021	-0.01135	-0.01993	0.137418	-0.15399	-0.50211		Axin2	-0.0909	0.297304	-0.20297	0.317616	-0.01627	-0.45719
Cenpe	0.487925	-0.33432	-0.04405	0.037017	-0.1024	-0.18932		Sfn	-0.63857	0.381618	0.460336	-0.17868	-0.26067	-0.05773
Topbp1	0.447816	-0.10433	0.021837	0.065113	-0.29199	-0.273		Ccnb1	0.49884	-0.19045	-0.16646	0.104354	-0.1477	-0.24834
Top2a	0.567474	-0.17628	0.043302	0.012017	-0.33121	-0.32304		Bub1b	0.370093	-0.04513	-0.00107	0.151363	-0.18439	-0.418
Aspm	0.345413	0.113116	-0.16342	0.155424	-0.27293	-0.29756		Tbx3	-0.0226	-0.02436	-0.11269	-0.24445	0.345302	-0.01032
Per2	0.501754	0.071183	-0.33559	0.061358	-0.50247	-0.01205		Ern1	-0.07356	-0.03637	0.066058	-0.04038	0.169238	-0.10332
Phip	0.362875	-0.04481	-0.0186	-0.05267	-0.08249	-0.23645		Pggt1b	0.176008	0.165017	-0.1777	-0.06318	0.013491	-0.15456
E2f2	0.043337	0.095242	0.100655	0.100655	-0.05195	-0.33623		Kif11	0.575729	-0.28371	-0.04999	0.039964	-0.13344	-0.35402
								Myc	0.313365	-0.02236	0.03019	0.248443	-0.30094	-0.41124

## Sheet: Supp. Fig. 6i
Tmed9KI mut/mut	Vil-Cre Tmed9KI mut/mut
1	1.20592
1.25438	1.00589
1.0217	1.12362
1.12118	1.64261

## Sheet: Supp. Fig. 6h
Tmed9KI mut/mut	Vil-Cre Tmed9KI wt/mut	Vil-Cre Tmed9KI mut/mut
7.04545	6.8961	7.32432
4.61765	4	6.55284
6.25234	7.77305	7.73973
5.39286	7.48235	6.42857
5.8125

## Sheet: Supp. Fig. 6g
Tmed9KI mut/mut	Vil-Cre Tmed9KI wt/mut	Vil-Cre Tmed9KI mut/mut
2.72727	2.90526	3.04878
2.48315	2.46667	2.52778
3.06757	2.52308	2.89796
2.71875	3.30882	3.26582
3.17568

## Sheet: Supp. Fig. 6f 
cfu/g mLN			cfu/mLN			cfu/g cecal content			cfu/g spleen
Tmed9KI mut/mut	Vil-Cre Tmed9KI mut/mut		Tmed9KI mut/mut	Vil-Cre Tmed9KI mut/mut		Tmed9KI mut/mut	Vil-Cre Tmed9KI mut/mut		Tmed9KI mut/mut	Vil-Cre Tmed9KI mut/mut
4088.05	355.872		130	10		198.02	262.467		671.141	689.655
671.141	139682		10	4400		297.619	39892.2		704.225	12966.6
373.134	19718.3		10	560		1529.05	2439.02		583.09	560.224
3347.28	189.036		80	10		11904.8	997.506		3899.72	350.263
9150.33	36405.5		140	790		45112.8	60773109		18181.8	8073394

## Sheet: Supp. Fig. 6e
	Tmed9KI mut/mut			Vil-Cre Tmed9KI mut/mut
	Ctrl1	Ctrl2	Ctrl3	KO1	KO2	KO3
Slc16a9	-0.16906	0.357647	-0.912	-0.57748	0.868684	-0.13839
Slc5a4a	-0.41615	-0.51961	0.121194	0.090224	-0.30477	-0.03046
Slc40a1	-0.42925	0.30789	-0.12857	0.258575	0.637249	-0.15365
Slc2a5	-0.32046	-0.11872	-0.31218	0.188148	-0.20662	-0.27314
Slc2a7	-0.70602	-0.16434	-0.11413	0.100061	-0.23447	-0.25173
Slc35e3	-0.33383	-0.11331	-0.36508	0.163292	0.200525	0.03635
Slc6a7	0.310791	-0.17585	-0.25696	0.310791	-0.7156	0.002009
Slc5a4b	-0.04462	-0.28169	-0.04605	0.054758	-0.72507	0.041807
Slc6a20a	-0.51511	0.065915	-0.05675	0.260172	-0.27823	-0.18399
Slc26a11	-0.34241	-0.09336	-0.45611	0.386641	-0.12436	-0.2474
Slc22a13	-0.52607	-0.53523	-0.078	-0.4779	-0.26483	0.058343
Slc27a2	-0.30746	-0.06855	-0.09556	0.167677	0.023341	-0.02777
Slc22a3	0.330346	-0.9326	0.119992	0.719938	-1.31244	-0.15341
Slc6a3	-0.37856	0.10232	-0.95612	-0.70807	-0.2439	0.898619
Slc6a20b	-0.46984	0.089366	-0.21286	0.346065	-0.08878	-0.07313
Slc13a2	-0.17272	-0.18265	-0.02215	0.022885	-0.53206	-0.47403
Slc16a11	-0.3694	-0.04734	-0.2588	0.217134	-1.06563	-0.2682
Slc46a1	-0.9335	0.139462	0.027676	0.107019	0.016417	-0.14774
Slc28a1	-0.30874	-0.18467	-0.10224	-0.10772	-0.53581	-0.08295
Slc5a1	-0.02386	-0.06915	-0.17106	0.076582	0.059151	-0.12119
Slc2a2	0.181303	-0.0367	-0.0455	-0.06127	-0.06127	0.041535
Alpi	-0.73368	0.096514	0.017646	0.022338	0.094288	-0.04232

## Sheet: Supp. Fig. 6d 
	Heart			Liver			Lung			Kidney			sbWAT			Jejunum
Tmed9KI mut/mut	Vil-Cre Tmed9KI wt/mut	Vil-Cre Tmed9KI mut/mut	Tmed9KI mut/mut	Vil-Cre Tmed9KI wt/mut	Vil-Cre Tmed9KI mut/mut	Tmed9KI mut/mut	Vil-Cre Tmed9KI wt/mut	Vil-Cre Tmed9KI mut/mut	Tmed9KI mut/mut	Vil-Cre Tmed9KI wt/mut	Vil-Cre Tmed9KI mut/mut	Tmed9KI mut/mut	Vil-Cre Tmed9KI wt/mut	Vil-Cre Tmed9KI mut/mut	Tmed9KI mut/mut	Vil-Cre Tmed9KI wt/mut	Vil-Cre Tmed9KI mut/mut
1.04631	1.30888	1.12376	1.04608	1.20999	1.20581	1.06069	0.895025	1.12117	0.960928	1.53954	1.03706	1.1378	0.804548	0.603427	0.82645	1.63014	1.89211
0.965191	1.04851	0.954842	0.837987	1.17691	0.673617	0.99654	1.56374	0.933033	0.994815	1.47683	1.06622	0.761149	0.85931	0.871305	0.898132	1.8025	2.13613
0.902564	1.23828	0.931956	1.01748	1.27456	0.792784	0.920188	1.41912	1.18099	1.0122	1.01667	0.960928	1.11439	0.815779	1.10669	1.16878	2.00694	2.95878
1.08214			1.12117			1.02811			1.03347			1.03616			1.15269		2.85799

## Sheet: Supp. Fig. 6c
	TMED2			TMED10
Tmed9KI mut/mut	Vil-Cre Tmed9KI wt/mut	Vil-Cre Tmed9KI mut/mut	Tmed9KI mut/mut	Vil-Cre Tmed9KI wt/mut	Vil-Cre Tmed9KI mut/mut
0.939611	0.962684	1.0165	1.04518	0.992232	1.05977
0.93312	0.904464	1.07446	0.999134	1.11246	1.04156
0.989749	0.923469	1.11235	1.04518	0.978572	1.1319
0.813972	1.11965	1.13573	0.91621	1.2505	0.890384
1.26844	0.915766	0.950351	0.845279	0.95429	1.13485
0.863371	1.0483	1.15391	1.34025	1.13879	0.720715
0.887643	0.816798	0.74563	0.890384	0.866037	0.813661
1.3041	0.623323	0.821613	0.974342	0.663193	0.753929

[truncated: 88 more sheets: Supp. Fig. 6b, Supp. Fig. 5a, Supp. Fig. 4d, Supp. Fig. 4c, Supp. Fig. 4b, Supp. Fig. 3f, Supp. Fig. 3e, Supp. Fig. 3d, Supp. Fig. 3b, Supp. Fig. 3a, Supp. Fig. 2l, Supp. Fig. 2k, Supp. Fig. 2j, Supp. Fig. 2f, Supp. Fig. 2e, Supp. Fig. 2c , Supp. Fig. 2b, Supp. Fig. 2a, Supp. Fig. 1h, Supp. Fig. 1g …]
